# Supplementary material for: A Five-Year Study on Treatment Changes in Hypoglycemia-Associated Medications: Towards Personalized Diabetes Management
Source: J Pers Med. 2026 Mar 4;16(3):150. doi: 10.3390/jpm16030150 (PMC13028196; doi:10.3390/jpm16030150)
Supplement: Supplementary file 1 [file jpm-16-00150-s001.zip]

Archive with 1 entries (1 files):
- jpm-4069476-supplementary.pdf
